# Supplementary material for: Characterization of the Coating Layers Deposited onto Curved Surfaces Using a Novel Multi-Nozzle Extrusion Printer
Source: Micromachines (Basel). 2025 Apr 26;16(5):505. doi: 10.3390/mi16050505 (PMC12113764; doi:10.3390/mi16050505)
Supplement: Supplementary file 1 [file micromachines-16-00505-s001.zip]

Archive with 1 entries (1 files):
- micromachines-3583509-supplementary.pdf
